# Supplementary material for: Gold–Protein Composite Nanoparticles for Enhanced X-ray Interactions: A Potential Formulation for Triggered Release
Source: Pharmaceutics. 2021 Sep 4;13(9):1407. doi: 10.3390/pharmaceutics13091407 (PMC8471296; doi:10.3390/pharmaceutics13091407)
Supplement: Supplementary file 1 [file pharmaceutics-13-01407-s001.zip]

Archive with 1 entries (1 files):
- pharmaceutics-1325228-supplementary.pdf
